# Supplementary material for: Biopsychosocial Factors Associated with Supportive Care Needs in Canadian Adolescent and Young Adult Cancer Survivors
Source: J Clin Med. 2021 Jun 15;10(12):2628. doi: 10.3390/jcm10122628 (PMC8232806; doi:10.3390/jcm10122628)
Supplement: Supplementary file 1 [file jcm-10-02628-s001.zip]

Archive with 1 entries (1 files):
- jcm-1211929-supplementary.pdf
